# Supplementary material for: Comparative genome analysis of endophytic Bacillus amyloliquefaciens MR4: a potential biocontrol agent isolated from wild medicinal plant root tissue
Source: J Appl Genet. 2024 Sep 30;65(4):907–23. doi: 10.1007/s13353-024-00905-9 (PMC11561014; doi:10.1007/s13353-024-00905-9)
Supplement: Supplementary file 1 — Supplementary file1 (XLSX 12 KB) [file 13353_2024_905_MOESM1_ESM.xlsx]

## Sheet: Table S1
	新海21CK
编号	地上长度	地下长度	地上鲜重	地下鲜重	叶数	根数	地上干重	地下干重
1	19.5	9.1	1.51	0.08	5	7	0.0148	0.14
2	21	7.8	1.69	0.12	4	11	0.2708	0.0226
3	14.6	5.1	1.39	0.06	4	10	0.0838	0.0053
	新海21接MR4
编号	地上长度	地下长度	地上鲜重	地下鲜重	叶数	根数	地上干重	地下干重
1	21.5	6.5	1.39	0.06	5	9	0.1389	0.0085
2	23.2	19.3	2.55	0.24	6	23	0.2603	0.0289
3	20.3	6.2	1.58	0.08	5	10	0.1479	0.0087
4	28	6.1	2.13	0.14	5	6	0.2225	0.0158
5	24	8	1.62	0.8	5	14	0.3182	0.007
6	23	9.5	1.56	0.16	4	10	0.1616	0.0136
7	23.1	12.2	1.88	0.06	5	12	0.2911	0.0038
8	23	7.5	1.24	0.04	4	10	0.1204	0.005
9	21.3	8.4	1.37	0.09	5	10	0.1636	0.0092

## Sheet: Table S2
	新陆中CK
编号	地上	地下	地上鲜重	地下鲜重	叶数	根数	地上干重	地下干重
1	19.3	8.7	1.23	0.05	4	7	0.1276	0.0081
2	20.7	13.3	1.46	0.11	5	12	0.1979	0.0101
3	18.4	4.5	1.46	0.07	5	10	0.1715	0.0099
	新陆中接MR4
编号	地上	地下	地上鲜重	地下鲜重	叶数	根数	地上干重	地下干重
1	25.8	6.3	1.91	0.08	5	7	0.2307	0.0156
2	30.7	7.6	2.18	0.05	5	5	0.2329	0.0093
3	21.3	4.2	1.68	0.06	5	10	0.1937	0.0071
4	22.1	10.6	1.54	0.08	5	8	0.1717	0.0061
5	23.2	5.8	1.46	0.07	5	12	0.1583	0.0057
6	21.6	10.5	1.22	0.08	4	11	0.1273	0.0061
7	22	8	1.24	0.06	5	12	0.144	0.006
8	18.4	10.3	1.02	0.09	4	13	0.1093	0.0087
9	18.1	7.5	0.41	0.09	5	11	0.017	0.009
